# Supplementary material for: δ-Catenin Participates in EGF/AKT/p21Waf Signaling and Induces Prostate Cancer Cell Proliferation and Invasion
Source: Int J Mol Sci. 2021 May 18;22(10):5306. doi: 10.3390/ijms22105306 (PMC8157876; doi:10.3390/ijms22105306)
Supplement: Supplementary file 1 [file ijms-22-05306-s001.zip]

Archive with 1 entries (1 files):
- ijms-1163788-sup-proof done.pdf
